# Supplementary material for: Vaccination with SARS-CoV-2 variants of concern protects mice from challenge with wild-type virus
Source: PLoS Biol. 2021 Dec 16;19(12):e3001384. doi: 10.1371/journal.pbio.3001384 (PMC8758087; doi:10.1371/journal.pbio.3001384)
Supplement: S1 Data — (XLSX) [file pbio.3001384.s002.xlsx]

## Sheet: Figure 1A
B.1.351 spike vaccinated	P.1 spike vaccinated	B.1.1.7 spike vaccinated	Wild type spike vaccinated
3449	2068	20127	3905
2847	1018	9627	7743
5483	3952	5598	6735
3753	3965	674.7	6767
4705	3074	11039	5145
6628	2520	6724	8625
3133	8143	7998	6212
11860	5926	9049	13900

## Sheet: Figure 1B
B.1.351	P.1	B.1.1.7	Wild type
25	25	25	25
25	25	25	25
25	25	25	25
25	25	25	25
25	25	25	25
25	25	25	25
25	25	25	25
25	25	25	25

## Sheet: Figure 1C
B.1.351	P.1	B.1.1.7	Wild type
2832	7853	2638	3905
3224	949.3	8890	7743
2139	1703	2455	6735
1101	2592	13967	6767
1058	627.5	4434	5145
1027	6523	2757	8625
3663	1431	6190	6212
3955	3937	6363	13900

## Sheet: Figure 1D
B.1.351	P.1	B.1.1.7	Wild type
1732	778.3	20127	6328
1579	1248	9627	4408
3068	4679	5598	6381
69.74	139.5	674.7	128.3
750.9	3672	11039	6361
3751	3881	6724	7390
4330	2078	7998	7506
1858	1502	9049	1389

## Sheet: Figure 1E
B.1.351	P.1	B.1.1.7	Wild type
3449	928.7	2207	683.1
2847	278.1	835.5	1035
5483	5030	5431	5149
3753	1413	1781	1867
4705	1764	1040	2051
6628	2779	609.9	11403
3133	597	1726	546.5
11860	497.3	1047	446

## Sheet: Figure 1F
B.1.351	P.1	B.1.1.7	Wild type
686	2068	697	905.8
859.5	1018	970.1	485.7
1040	3952	721.2	2748
1841	3965	3195	5657
872.2	3074	298.1	1955
657.4	2520	856.9	6641
8687	8143	5766	5127
3663	5926	3066	1368

## Sheet: Figure 2
The underlying data for Figure 2 are Figure 1C, D, E, and F

## Sheet: Figure 3A
B.1.351 spike vaccinated	P.1 spike vaccinated	B.1.1.7 spike vaccinated	Wild type spike vaccinated
18031	12216	12250	17236
20001	7306	15292	15076
20867	13072	11965	11344
31735	10674	2589	12814
23673	10696	10069	11584
15436	10849	11990	11361
17382	17240	11675	11295
17469	11232	15688	17733

## Sheet: Figure 3B
B.1.351	P.1	B.1.1.7	Wild type
68.96	48.53	70.11	40.71
26.49	31.4	58.19	1.5
96.26	116.7	441	51.76
14.16	7.596	14.91	4.313
12.17	2.853	2.592	1.5
13.45	2.749	1.5	1.5
98.73	34.95	86.03	22.54
141.3	124.8	206.9	127.3

## Sheet: Figure 3C
B.1.351	P.1	B.1.1.7	Wild type
17498	15962	16387	17236
13769	12460	11759	15076
11909	13507	9858	11344
13594	11589	11758	12814
12111	11621	10058	11584
10895	9474	9822	11361
13891	11866	10399	11295
19967	14780	13757	17733

[truncated: 10 more sheets: Figure 3D, Figure 3E, Figure 3F, Figure 4A, Figure 4B, SF1A, SF1B, SF1C, SF1D, SF1E]
